# Supplementary material for: Transcriptomics Underlying Pulmonary Ozone Pathogenesis Regulated by Inflammatory Mediators in Mice
Source: Antioxidants (Basel). 2021 Sep 18;10(9):1489. doi: 10.3390/antiox10091489 (PMC8466999; doi:10.3390/antiox10091489)
Supplement: Supplementary file 1 [file antioxidants-10-01489-s001.zip]

Archive with 1 entries (1 files):
- antioxidants-1340817-supplementary.pdf
